# Supplementary material for: Okadaic Acid Detection through a Rapid and Sensitive Amplified Luminescent Proximity Homogeneous Assay
Source: Toxins (Basel). 2023 Aug 14;15(8):501. doi: 10.3390/toxins15080501 (PMC10467062; doi:10.3390/toxins15080501)
Supplement: Supplementary file 1 [file toxins-15-00501-s001.zip]

Archive with 1 entries (1 files):
- toxins-2469867-supplementary.pdf
